# Supplementary material for: Association between Recent Usage of Antibiotics and Immunogenicity within Six Months after COVID-19 Vaccination
Source: Vaccines (Basel). 2022 Jul 14;10(7):1122. doi: 10.3390/vaccines10071122 (PMC9318721; doi:10.3390/vaccines10071122)
Supplement: Supplementary file 1 [file vaccines-10-01122-s001.zip]

Archive with 1 entries (1 files):
- vaccines-1780900-supplementary.pdf
